# Supplementary material for: Etiology of Carpal Tunnel Syndrome in a Large Cohort of Children
Source: Children (Basel). 2021 Jul 23;8(8):624. doi: 10.3390/children8080624 (PMC8392332; doi:10.3390/children8080624)
Supplement: Supplementary file 1 [file children-08-00624-s001.zip]

Archive with 1 entries (1 files):
- children-1292804-supplementary.xlsx
