# Supplementary material for: Etiology of Carpal Tunnel Syndrome in a Large Cohort of Children
Source: Children (Basel). 2021 Jul 23;8(8):624. doi: 10.3390/children8080624 (PMC8392332; doi:10.3390/children8080624)
Supplement: Supplementary file 1 [file children-08-00624-s001.zip › children-1292804-supplementary.xlsx]

## Sheet: Tabelle1
Table S1: Demographics, etiology, and clinical and diagnostic findings of childhood CTS
Patient no.	Age at diagnosis (months)	Sex	Condition underlying CTS	unilateral/ bilateral	paraesthesia / dysaesthesia	thenar muscle atrophy	Surgery	Positive FH	Median mNCS	Median sNCS	Median and ulnar mixed nerve potentials	Ultrasound Imaging
1	65	M	MPS type 1	bilateral	no	yes	yes	yes			absent median mixed nerve potentials (L,R)
2	80	F	MPS type 1	bilateral	no	yes	yes	yes			absent median mixed nerve potentials (L,R)
3	93	M	MPS type 1	bilateral	no	no	yes	no			LD 1.1 ms (L), 2.2 (R)
4	30	F	MPS type 1	bilateral	no	yes	yes	no			LD 1.0 ms (L), 2.0 (R)
5	96	M	MPS type 2	bilateral	no	yes	yes	no			absent median mixed nerve potentials (L,R)
6	132	M	MPS type 2	bilateral	no	yes	yes	no	absent thenar CMAP (L,R)		absent median mixed nerve potentials (L,R)
7	57	M	MPS type 2	bilateral	no	yes	yes	no	DML 3.8 ms (L), 6.3 ms (R)		LD 0.3 ms (L), 3.3 (R); distance only 6.0 cm	CSAw 6 mm2, CSAfa 3 mm2, WFR 2.0 (L,R)
8	168	M	MPS type 2	bilateral	no	yes	yes	yes	absent thenar CMAP (R)
9	132	M	MPS type 2	bilateral	no	yes	yes	yes	absent thenar CMAP (L)
10	108	M	MPS type 2	bilateral	yes	no	yes	no	DML 8.0 ms (L)	absent SNAP (L)
11	42	M	MPS type 2	bilateral	no	yes	yes	no	DML 7.3 ms (L), DML 5.8 ms (R)		LD 1.3 ms (L), 1.6 ms (R)
12	148	F	MPS type 3	bilateral	yes	yes	yes	no			LD 1.2 ms (L), 0.9 ms (R)
13	162	F	MPS type 6	bilateral	yes	yes	yes	no	absent thenar CMAP (L), DML 9.9 ms (R)
14	80	F	MPS type 6	bilateral	yes	yes	yes	no	absent thenar CMAP (L)
15	192	M	Mucolipidosis type 3	bilateral	no	yes	yes	no	absent thenar CMAP (L,R)	absent SNAP (L,R)
16	95	F	idiopatic	bilateral	yes	yes	yes	no			absent median mixed nerve potentials (L,R)	CSAw 16mm2 (L), 11 mm2 (R)
17	156	M	idiopatic	unilateral	yes	yes	no	no	DML 4.5 ms (L), DML 3.8 ms (R)		LD 0.4 ms (L)
18	53	F	idiopatic	unilateral	yes	no	no	no	DML 3.7 ms (L; distal distance 5.0 cm)		LD 0.9 ms (L)	CSAw 7 mm2, CSAfa 3 mm2, WFR 2.3 (L)
19	170	F	idiopatic	bilateral	yes	no	no	no	DML 3.8 ms (L), 4.0 ms (R)		LD 0.4 ms (L), 0.4 ms (R)
20	95	F	idiopatic	bilateral	yes	no	no	no	DML 3.7 ms (L), 3.7 ms (R)		LD 0.5 ms (L), 0.5 ms (R)
21	187	F	idiopatic	bilateral	yes	no	yes	no	DML 3.3 ms (R)	sNCV 38 m/s (R)
22	120	M	idiopatic	bilateral	yes	yes	yes	yes	DML 5.1 ms (L), 5.5 ms (R)	sNCV 32 m/s (L)		CSAw 15 mm2 (L), CSAw 12 mm2 (R), WFR 2.0 (R), 1.2 (L)
23	45	M	idiopatic	unilateral	yes	no	no	no	DML 3.5 ms (R)	sNCV: 33 m/s (R)		CSAw 6 mm2 (R), CSAw 3 mm2 (L)
24	192	F	idiopatic	unilateral	yes	no	yes	no	DML 3.3 ms (L)	sNCV: 34 m/s (L)		CSAw 9 mm2, CSAfa 7 mm2, WFR 1.3 (L)
25	84	F	HNPP (assumed)	bilateral	yes	no	yes	yes			LD 2.1 ms (L), 1.9 ms (R)
26	159	F	HNPP (assumed)	unilateral	yes	no	no	yes			LD 0.4ms (L), 0.3 ms (R)
27	81	M	HNPP (assumed)	bilateral	yes	no	no	yes			LD 0.4 ms (L), 0.8 ms (R)
28	97	F	sensorimotor neuropathy	bilateral	yes	no	no	no	DML 4.7 ms (R)		absent median mixed nerve potentials (L,R)
29	139	F	autosomal recessive Spastic Ataxia (Charlevoix-Saguenay) and/associated sensorimotor neuropathy	unilateral	yes	no	no	no	DML 5.6 ms (L)	absent SNAP (L)
30	204	M	Geleophysic Dysplasia	bilateral	yes	yes	yes	no	absent thenar CMAP (L, R)	absent SNAP (L,R)
31	156	M	Geleophysic Dysplasia	bilateral	yes	yes	yes	no	absent thenar CMAP (L, R)
32	156	F	Melorheostosis	unilateral	yes	yes	yes	no	DML 5.6 ms (L), 3.7 ms (R)	sNCV 30 m/s (L)
33	147	F	hemihypertrophia	bilateral	yes	no	yes	no	DML 6.2 ms (L), absent thenar CMAP (R)	absent SNAP (L,R)		CSAw 20 mm2, CSAfa 10 mm2, WFR 2.0 (R)
34	38	F	intraneural perineurioma N. medianus (somatic PIK3CA gene mutation)	unilateral	yes	yes	yes	no			LD 1.6 ms (L), 0.2 ms (R)	CSAw 32 mm2, CSAfa 5 mm2, WFR 6.4 (L), enlarged fascicules, increased perineuronal tissue
35	59	F	intraneural perineurioma N. medianus	unilateral	yes	yes	yes	no	absent thenar CMAP (L)			CSAw 36 mm2, CSAfa 5 mm2, WFR 7.2 (L), enlarged fascicules, increased perineuronal tissue
36	166	F	posttraumatic	unilateral	yes	yes	yes	no	DML 7.1 ms (L)	SNAP 8 µV (L), 44 µV (R); sNCV 45 m/s (L), 44 m/s (R)
37	124	F	posttraumatic	unilateral	yes	no	no	no	DML 2.7 ms (L), 2.6 ms (R)	absent SNAP (L), 35 µV (R); sNCV 59m/s (R)	absent median mixed nerve potentials (L), LD 0.1 ms (R)
38	168	F	rheumatoid arthritis	bilateral	yes	yes	no	no	DML 5.9 ms (L), 5.0 ms (R)	SNAP 7 µV (L), 5 µV (R); sNCV 30 m/s (L,R)
F	female
M	male
L	left
R	right
sNCV	sensory nerve conduction velocity
sNCS	sensory nerve conduction study
mNCS	motor nerve conduction study
MPS	mucopolysaccharidosis
HNPP	hereditary neuropathy with pressure palsy
DML	distal motor latency, distal distance 7.0 cm if not indicated otherwise
CMAP	compound muscle action potential
SNAP	sensory nerve action potential
LD	latency difference
CSAw	cross sectional area at the wrist
CSAfa	cross sectional area at the forearm
WFR	wrist to forearm ratio
FH	family history
